# Supplementary material for: Preliminary Evidence for a Relationship between Elevated Plasma TNFα and Smaller Subcortical White Matter Volume in HCV Infection Irrespective of HIV or AUD Comorbidity
Source: Int J Mol Sci. 2021 May 7;22(9):4953. doi: 10.3390/ijms22094953 (PMC8124321; doi:10.3390/ijms22094953)
Supplement: Supplementary file 1 [file ijms-22-04953-s001.zip]

Archive with 1 entries (1 files):
- ijms-1202208-supplementary.pdf
